# Supplementary material for: Analysis of the Taxonomy, Synteny, and Virulence Factors for Soft Rot Pathogen Pectobacterium aroidearum in Amorphophallus konjac Using Comparative Genomics
Source: Front Microbiol. 2022 Jul 13;13:868709. doi: 10.3389/fmicb.2022.868709 (PMC9326479; doi:10.3389/fmicb.2022.868709)
Supplement: Supplementary Table 2 — Basic information for 53 downloaded genomes of Pectobacterium spp. [file Table_2.XLSX]

## Sheet: genome info2021.5
Supplementary Table 2 Basic information for 53 downloaded genomes of Pectobacterium spp.
Strain ID	BioSample	BioProject	Assembly	Assembly Level	Size(Mb)	GC%	Replicons
Pectobacterium aroidearum L6	SAMN16830343	PRJNA679357	GCA_015689195.1	Complete	4.9959	51.8	chromosome:NZ_CP065044.1/CP065044.1
Pectobacterium atrosepticum 21A	SAMN02983234	PRJNA252906	GCA_000740965.1	Complete	5.02425	51.0735	chromosome:NZ_CP009125.1/CP009125.1; plasmid pPA21A:NZ_CP009126.1/CP009126.1
Pectobacterium atrosepticum 36A	SAMN08041542	PRJNA419060	GCA_002804265.1	Complete	4.96558	51.1	chromosome:NZ_CP024956.1/CP024956.1
Pectobacterium atrosepticum JG10-08	SAMN02797737	PRJNA247436	GCA_000696465.1	Complete	5.00493	51.1	chromosome:NZ_CP007744.1/CP007744.1
Pectobacterium atrosepticum SCRI1043	SAMEA1705920	PRJNA350	GCA_000011605.1	Complete	5.06402	51	chromosome:NC_004547.2/BX950851.1
Pectobacterium brasiliense 1692	SAMN13779957	PRJNA599934	GCA_009873295.1	Complete	4.85198	52.2	chromosome:NZ_CP047495.1/CP047495.1
Pectobacterium brasiliense BC1	SAMN03104805	PRJNA263220	GCA_001932635.1	Complete	4.92035	51.8	chromosome:NZ_CP009769.1/CP009769.1
Pectobacterium brasiliense BZA12	SAMN07961732	PRJNA416681	GCA_002764035.1	Complete	4.92481	52	chromosome:NZ_CP024780.1/CP024780.1
Pectobacterium brasiliense F126	SAMN10496967	PRJNA400696	GCA_003990515.2	Complete	5.05236	52.1	chromosome:NZ_CP065031.1/CP065031.1
Pectobacterium brasiliense IPO:3649 NAK:375	SAMN15660289	PRJNA649220	GCA_016944615.1	Complete	5.05786	52	chromosome:NZ_CP059963.1/CP059963.1
Pectobacterium brasiliense IPO:3710 NAK:380	SAMN15660291	PRJNA649220	GCA_016944595.1	Complete	5.07282	52.1	chromosome:NZ_CP059962.1/CP059962.1
Pectobacterium brasiliense IPO:4057 NAK:249	SAMN15660314	PRJNA649220	GCA_016944555.1	Complete	5.13713	52	chromosome:NZ_CP059961.1/CP059961.1
Pectobacterium brasiliense IPO:4060 NAK:251	SAMN15660312	PRJNA649220	GCA_016944435.1	Complete	5.063	52.1	chromosome:NZ_CP059960.1/CP059960.1
Pectobacterium brasiliense IPO:4065 NAK:223	SAMN15660296	PRJNA649220	GCA_016944295.1	Complete	5.05927	52.1	chromosome:NZ_CP059958.1/CP059958.1
Pectobacterium brasiliense IPO:4062 NAK:237	SAMN15660315	PRJNA649220	GCA_016944315.1	Complete	4.8324	51.9	chromosome:NZ_CP059959.1/CP059959.1
Pectobacterium brasiliense IPO:4071 NAK:240	SAMN15660298	PRJNA649220	GCA_016944275.1	Complete	5.12742	52	chromosome:NZ_CP059957.1/CP059957.1
Pectobacterium brasiliense IPO:4132 NAK:239	SAMN15660313	PRJNA649220	GCA_016944255.1	Complete	4.83209	52	chromosome:NZ_CP059956.1/CP059956.1
Pectobacterium brasiliense IPO:4134 NAK:395	SAMN15660276	PRJNA649220	GCA_016944235.1	Complete	5.04989	52.1	chromosome:NZ_CP059955.1/CP059955.1
Pectobacterium brasiliense SX309	SAMN06605957	PRJNA379343	GCA_002068115.1	Complete	4.9663	52.2	chromosome:NZ_CP020350.1/CP020350.1
Pectobacterium brasiliense ZLMLSHJ5	SAMN16287596	PRJNA666279	GCA_016864975.1	Complete	4.70094	52.2	chromosome:NZ_CP063241.1/CP063241.1
Pectobacterium carotovorum 2A	SAMN17135160	PRJNA687134	GCA_016415585.1	Complete	4.74393	51.2	chromosome:NZ_CP066552.1/CP066552.1
Pectobacterium carotovorum WPP14	SAMN14475103	PRJNA615876	GCA_013488025.1	Complete	4.89222	52.1	chromosome:NZ_CP051652.1/CP051652.1
Pectobacterium carotovorum XP-13	SAMN16287598	PRJNA666279	GCA_016864995.1	Complete	4.86878	52	chromosome:NZ_CP063242.1/CP063242.1
Pectobacterium carotovorum subsp. carotovorum BP201601.1	SAMN10475134	PRJNA506867	GCA_009931195.1	Complete	4.85318	52.2	chromosome:NZ_CP034236.1/CP034236.1
Pectobacterium carotovorum subsp. carotovorum JR1.1	SAMN10475143	PRJNA506868	GCA_009931215.1	Complete	4.8729	52	chromosome:NZ_CP034237.1/CP034237.1
Pectobacterium carotovorum subsp. carotovorum PCCS1	SAMN16577141	PRJNA672800	GCA_015277635.1	Complete	4.8999	51.6	chromosome:NZ_CP063773.1/CP063773.1
Pectobacterium carotovorum subsp. carotovorum PC1	SAMN02598478	PRJNA31289	GCA_000023605.1	Complete	4.86291	51.9	chromosome:NC_012917.1/CP001657.1
Pectobacterium carotovorum subsp. carotovorum PCC21	SAMN02603169	PRJNA171960	GCA_000294535.1	Complete	4.84277	52.2	chromosome:NC_018525.1/CP003776.1
Pectobacterium odoriferum JK2.1	SAMN10698425	PRJNA513207	GCA_009931295.1	Complete	5.10026	51.5298	chromosome:NZ_CP034938.1/CP034938.1; plasmid p.Jk2_1:NZ_CP034939.1/CP034939.1
Pectobacterium odoriferum BC S7	SAMN03098274	PRJNA263297	GCA_000769535.1	Complete	4.93358	51.8	chromosome:NZ_CP009678.1/CP009678.1
Pectobacterium parmentieri IFB5427	SAMN08494000	PRJNA433470	GCA_003992745.1	Complete	5.2273	50.3805	chromosome:NZ_CP027260.1/CP027260.1; plasmid pPAR01:NZ_CP027261.1/CP027261.1
Pectobacterium parmentieri HC	SAMN13381035	PRJNA591387	GCA_009931535.1	Complete	5.20862	50.4	chromosome:NZ_CP046376.1/CP046376.1
Pectobacterium parmentieri IFB5441	SAMN08494002	PRJNA433470	GCA_003628655.1	Complete	5.08218	50.3	chromosome:NZ_CP026980.1/CP026980.1
Pectobacterium parmentieri IFB5486	SAMN08494004	PRJNA433470	GCA_003628675.1	Complete	5.03812	50.5	chromosome:NZ_CP026982.1/CP026982.1
Pectobacterium parmentieri IFB5408	SAMN08493999	PRJNA433470	GCA_003628575.1	Complete	5.02202	50.4	chromosome:NZ_CP026977.1/CP026977.1
Pectobacterium parmentieri IFB5432	SAMN08494001	PRJNA433470	GCA_003628635.1	Complete	5.01053	50.5	chromosome:NZ_CP026979.1/CP026979.1
Pectobacterium parmentieri IFB5619	SAMN08494008	PRJNA433470	GCA_003628735.1	Complete	4.9593	50.6	chromosome:NZ_CP026985.1/CP026985.1
Pectobacterium parmentieri IFB5485	SAMN08494003	PRJNA433470	GCA_003628595.1	Complete	4.88525	50.6	chromosome:NZ_CP026981.1/CP026981.1
Pectobacterium parmentieri IFB5604	SAMN08494006	PRJNA433470	GCA_003628695.1	Complete	4.8772	50.6	chromosome:NZ_CP026983.1/CP026983.1
Pectobacterium parmentieri PB20	SAMN07572933	PRJNA400696	GCA_002920045.2	Complete	4.84774	50.6	chromosome:NZ_CP065036.1/CP065036.1
Pectobacterium parmentieri QK-5	SAMN16287580	PRJNA666279	GCA_016864935.1	Complete	5.04715	50.6	chromosome:NZ_CP062254.1/CP062254.1
Pectobacterium parmentieri RNS 08-42-1A	SAMN02729843	PRJNA321811	GCA_001742145.1	Complete	5.03084	50.4	chromosome:NZ_CP015749.1/CP015749.1
Pectobacterium parmentieri SCC3193	SAMN02604188	PRJNA122637	GCA_000260925.1	Complete	5.16441	50.4	chromosome:NC_017845.1/CP003415.1
Pectobacterium parmentieri WC19161	SAMN17066455	PRJNA684695	GCA_016126895.1	Complete	4.99075	50.4	chromosome:NZ_CP065946.1/CP065946.1
Pectobacterium parmentieri WPP163	SAMN02598479	PRJNA31293	GCA_000024645.1	Complete	5.06389	50.5	chromosome:NC_013421.1/CP001790.1
Pectobacterium polaris NIBIO1392	SAMN05853907	PRJNA345001	GCA_002288545.1	Complete	5.00842	52	chromosome:NZ_CP017482.1/CP017482.1
Pectobacterium polaris NIBIO1006	SAMN05853691	PRJNA344960	GCA_002307355.1	Complete	4.82682	52	chromosome:NZ_CP017481.1/CP017481.1
Pectobacterium polaris PZ1	SAMN13381318	PRJNA591396	GCA_009931575.1	Complete	4.99487	51	chromosome:NZ_CP046377.1/CP046377.1
Pectobacterium punjabense SS95	SAMN11162174	PRJNA527839	GCA_012427845.1	Complete	4.79378	50.7	chromosome:NZ_CP038498.1/CP038498.1
Pectobacterium versatile 14A	SAMN10505120	PRJNA507761	GCA_003932035.1	Complete	5.00941	51.7826	chromosome:NZ_CP034276.1/CP034276.1; plasmid pPC14A1:NZ_CP034277.1/CP034277.1; plasmid pPC14A2:NZ_CP034278.1/CP034278.1
Pectobacterium versatile 3-2	SAMN03144687	PRJNA264967	GCA_003031305.1	Complete	4.97588	51.8	chromosome:NZ_CP024842.1/CP024842.1
Pectobacterium versatile F131	SAMN07815818	PRJNA415106	GCA_002921235.2	Complete	4.83971	52	chromosome:NZ_CP065030.1/CP065030.1
Pectobacterium versatile MYP201603	SAMN14609724	PRJNA625826	GCA_016495705.1	Complete	5.07924	51.7505	chromosome:CP051628.1; plasmid p.MYP201603:CP051629.1
